# Supplementary material for: Genome-Wide Analysis of the ATP-Binding Cassette (ABC) Transporter Family in Zea mays L. and Its Response to Heavy Metal Stresses
Source: Int J Mol Sci. 2022 Feb 14;23(4):2109. doi: 10.3390/ijms23042109 (PMC8879807; doi:10.3390/ijms23042109)
Supplement: Supplementary file 1 [file ijms-23-02109-s001.zip]

Archive with 1 entries (1 files):
- ijms-1556309-supplementary.pdf
